# Supplementary material for: Immunotherapy in the Management of Penile Cancer—A Systematic Review
Source: Cancers (Basel). 2025 Mar 4;17(5):883. doi: 10.3390/cancers17050883 (PMC11898862; doi:10.3390/cancers17050883)
Supplement: Supplementary file 1 [file cancers-17-00883-s001.zip]

Archive with 1 entries (1 files):
- cancers-3463340-supplementary.pdf
